# Supplementary material for: Comparison of Nicotine and Selected Flavoring Contents Between Tobacco-Free and Tobacco-Containing Oral Pouches
Source: Nicotine Tob Res. 2025 May 19;28(2):268–76. doi: 10.1093/ntr/ntaf105 (PMC12824957; doi:10.1093/ntr/ntaf105)
Supplement: ntaf105_suppl_Supplementary_Table_S6 [file ntaf105_suppl_supplementary_table_s6.xlsx]

## Sheet: Supplemental Table 5-Flavorings
Supplemental Table 6. Flavoring chemical concentrations found in each tobacco-free pouch (ONPs) and tobacco-containing pouch (OTPs) used in this study. The following flavorings were not identified above the lower limits of quantitation (LLOQ): acetoin, butanoic acid, dihydroxyacetone, 2,3,5-trimethylpyrazine, 1,4-cineole, furaneol, fenchol, maltol, isopulegol, ethyl maltol, ethyl salicylate, euge…
Brand	Labeled Flavor	Benzaldehyde	Benzyl Alcohol	Carvone	*Cinnamaldehyde	Eucalyptol	Limonene	Linalool	Menthol	Menthone	Menthyl Acetate	Methyl Salicylate	Pipertone	Pulegone	Raspberry Ketone	Triacetin	WS-3	WS-23
		Lower Limit of Quantitation (LLOQ) (mg/pouch)
		0.05	0.1	0.1	2	0.05	0.1	0.1	0.1	0.05	0.1	0.2	0.1	0.1	0.2	0.1	0.2	0.2
Tobacco-Free Pouches (ONPs)
BRIDGE	Cool Mint	<LLOQ	<LLOQ	<LLOQ	<LLOQ	<LLOQ	<LLOQ	<LLOQ	9.3±0.6	0.9±0.1	0.2±0.0	<LLOQ	<LLOQ	<LLOQ	<LLOQ	<LLOQ	<LLOQ	<LLOQ
	Spearmint	<LLOQ	<LLOQ	<LLOQ	<LLOQ	<LLOQ	<LLOQ	<LLOQ	10.0±0.5	0.6±0.0	0.1±0.0	<LLOQ	<LLOQ	<LLOQ	<LLOQ	<LLOQ	<LLOQ	<LLOQ
	Wintergreen	<LLOQ	<LLOQ	<LLOQ	<LLOQ	<LLOQ	<LLOQ	<LLOQ	0.5±0.0	<LLOQ	<LLOQ	2.2±0.1	<LLOQ	<LLOQ	<LLOQ	0.7±0.0	<LLOQ	<LLOQ
FRĒ	Mint	<LLOQ	<LLOQ	0.3±0.0	<LLOQ	0.1±0.0	<LLOQ	<LLOQ	7.4±0.1	2.8±0.0	0.1±0.0	<LLOQ	<LLOQ	<LLOQ	<LLOQ	<LLOQ	<LLOQ	<LLOQ
Juice Head	Blueberry Lemon Mint	<LLOQ	0.2±0.0	<LLOQ	<LLOQ	<LLOQ	<LLOQ	<LLOQ	0.5±0.0	<LLOQ	<LLOQ	<LLOQ	<LLOQ	<LLOQ	<LLOQ	<LLOQ	<LLOQ	<LLOQ
	Mango Strawberry Mint	<LLOQ	0.3±0.0	<LLOQ	<LLOQ	<LLOQ	<LLOQ	<LLOQ	0.4±0.0	<LLOQ	<LLOQ	<LLOQ	<LLOQ	<LLOQ	<LLOQ	<LLOQ	<LLOQ	<LLOQ
	Peach Pineapple Mint	<LLOQ	<LLOQ	<LLOQ	<LLOQ	<LLOQ	<LLOQ	<LLOQ	0.4±0.0	<LLOQ	<LLOQ	<LLOQ	<LLOQ	<LLOQ	<LLOQ	<LLOQ	<LLOQ	<LLOQ
	Raspberry Lemonade Mint	<LLOQ	0.4±0.0	<LLOQ	<LLOQ	<LLOQ	<LLOQ	<LLOQ	0.7±0.0	<LLOQ	<LLOQ	<LLOQ	<LLOQ	<LLOQ	0.2±0.0	29.1±0.1	<LLOQ	<LLOQ
	Watermelon Strawberry Mint	<LLOQ	<LLOQ	<LLOQ	<LLOQ	<LLOQ	<LLOQ	<LLOQ	0.5±0.0	<LLOQ	<LLOQ	<LLOQ	<LLOQ	<LLOQ	<LLOQ	<LLOQ	<LLOQ	<LLOQ
LUCY (Non-Capsule)	Cinnamon	0.1±0.0	<LLOQ	<LLOQ	10.1±1.4	<LLOQ	<LLOQ	<LLOQ	<LLOQ	<LLOQ	<LLOQ	<LLOQ	<LLOQ	<LLOQ	<LLOQ	<LLOQ	<LLOQ	<LLOQ
	Mango	<LLOQ	0.8±0.0	<LLOQ	<LLOQ	<LLOQ	<LLOQ	<LLOQ	<LLOQ	<LLOQ	<LLOQ	<LLOQ	<LLOQ	<LLOQ	<LLOQ	<LLOQ	<LLOQ	<LLOQ
	Wintergreen	<LLOQ	<LLOQ	<LLOQ	<LLOQ	<LLOQ	<LLOQ	<LLOQ	1.8±0.2	0.1±0.0	<LLOQ	2.6±0.2	<LLOQ	<LLOQ	<LLOQ	<LLOQ	<LLOQ	<LLOQ
LUCY "Kapsel"	Cool Cider (Kapsel Only)	<LLOQ	<LLOQ	NC	<LLOQ	0.5	0.5	NC	62.7	NC	NC	NC	NC	0.2	NC	<LLOQ	NC	NC
	Cool Cider (Total)	<LLOQ	<LLOQ	0.1±0.0	<LLOQ	0.5	0.5	<LLOQ	65.5±0.2	0.1±0.0	<LLOQ	<LLOQ	<LLOQ	0.2	<LLOQ	<LLOQ	<LLOQ	1.5±0.1
	Mango (Kapsel Only)	<LLOQ	1.37221	NC	<LLOQ	<LLOQ	<LLOQ	NC	23	NC	NC	NC	NC	<LLOQ	NC	<LLOQ	NC	NC
	Mango (Total)	<LLOQ	1.37221	<LLOQ	<LLOQ	<LLOQ	0.2±0.0	<LLOQ	23	<LLOQ	<LLOQ	<LLOQ	<LLOQ	<LLOQ	<LLOQ	8.4±0.2	<LLOQ	<LLOQ
	Spearmint (Kapsel Only)	<LLOQ	<LLOQ	NC	<LLOQ	0.1	3.5	NC	19.5	NC	NC	NC	NC	0.3	NC	<LLOQ	NC	NC
	Spearmint (Total)	<LLOQ	<LLOQ	<LLOQ	<LLOQ	0.1	3.5	<LLOQ	20.6±0.1	0.5±0.0	<LLOQ	<LLOQ	<LLOQ	0.3	<LLOQ	<LLOQ	<LLOQ	<LLOQ
NIC-S	Mixed Berry	<LLOQ	<LLOQ	<LLOQ	<LLOQ	<LLOQ	<LLOQ	<LLOQ	0.2±0.0	<LLOQ	<LLOQ	<LLOQ	<LLOQ	<LLOQ	<LLOQ	<LLOQ	<LLOQ	<LLOQ
	Spiced Cinnamon	<LLOQ	<LLOQ	<LLOQ	3.0±0.4	<LLOQ	<LLOQ	<LLOQ	0.4±0.1	<LLOQ	<LLOQ	<LLOQ	<LLOQ	<LLOQ	<LLOQ	<LLOQ	<LLOQ	<LLOQ
	Sweet Orange	<LLOQ	<LLOQ	<LLOQ	<LLOQ	<LLOQ	<LLOQ	<LLOQ	0.2±0.0	<LLOQ	<LLOQ	<LLOQ	<LLOQ	<LLOQ	<LLOQ	<LLOQ	<LLOQ	<LLOQ
	Wintergreen	<LLOQ	<LLOQ	<LLOQ	<LLOQ	<LLOQ	<LLOQ	<LLOQ	0.4±0.0	<LLOQ	<LLOQ	0.5±0.2	<LLOQ	<LLOQ	<LLOQ	<LLOQ	<LLOQ	<LLOQ
on!	Berry	<LLOQ	0.2±0.0	<LLOQ	<LLOQ	<LLOQ	<LLOQ	<LLOQ	<LLOQ	<LLOQ	<LLOQ	<LLOQ	<LLOQ	<LLOQ	<LLOQ	<LLOQ	<LLOQ	<LLOQ
	Cinnamon	<LLOQ	0.9±0.1	<LLOQ	<LLOQ	<LLOQ	<LLOQ	<LLOQ	<LLOQ	<LLOQ	<LLOQ	<LLOQ	<LLOQ	<LLOQ	<LLOQ	<LLOQ	<LLOQ	<LLOQ
	Citrus	<LLOQ	<LLOQ	<LLOQ	<LLOQ	<LLOQ	<LLOQ	<LLOQ	0.2±0.0	<LLOQ	<LLOQ	<LLOQ	<LLOQ	<LLOQ	<LLOQ	<LLOQ	<LLOQ	<LLOQ
	Coffee	<LLOQ	<LLOQ	<LLOQ	<LLOQ	<LLOQ	<LLOQ	<LLOQ	<LLOQ	<LLOQ	<LLOQ	<LLOQ	<LLOQ	<LLOQ	<LLOQ	<LLOQ	<LLOQ	<LLOQ
	Mint	<LLOQ	<LLOQ	<LLOQ	<LLOQ	<LLOQ	<LLOQ	<LLOQ	1.1±0.2	0.1±0.0	0.1±0.0	<LLOQ	<LLOQ	<LLOQ	<LLOQ	<LLOQ	<LLOQ	<LLOQ
	Original	<LLOQ	<LLOQ	<LLOQ	<LLOQ	<LLOQ	<LLOQ	<LLOQ	<LLOQ	<LLOQ	<LLOQ	<LLOQ	<LLOQ	<LLOQ	<LLOQ	<LLOQ	<LLOQ	<LLOQ
	Wintergreen	<LLOQ	0.7±0.1	<LLOQ	<LLOQ	<LLOQ	<LLOQ	<LLOQ	<LLOQ	<LLOQ	<LLOQ	0.6±0.2	<LLOQ	<LLOQ	<LLOQ	<LLOQ	<LLOQ	<LLOQ
Rogue	Peppermint	<LLOQ	<LLOQ	<LLOQ	<LLOQ	<LLOQ	<LLOQ	<LLOQ	15.1±1.2	4.8±0.4	0.3±0.0	<LLOQ	<LLOQ	<LLOQ	<LLOQ	<LLOQ	<LLOQ	<LLOQ
	Spearmint	<LLOQ	0.3±0.0	1.6±0.1	<LLOQ	<LLOQ	0.2±0.0	<LLOQ	14.2±1.5	1.2±0.1	<LLOQ	<LLOQ	<LLOQ	<LLOQ	<LLOQ	<LLOQ	<LLOQ	<LLOQ
	Wintergreen	<LLOQ	0.4±0.0	<LLOQ	<LLOQ	<LLOQ	<LLOQ	<LLOQ	8.0±0.3	1.6±0.1	<LLOQ	14.9±0.5	<LLOQ	<LLOQ	<LLOQ	<LLOQ	<LLOQ	<LLOQ
VELO (Tin)	Citrus	<LLOQ	<LLOQ	<LLOQ	<LLOQ	<LLOQ	<LLOQ	<LLOQ	<LLOQ	<LLOQ	<LLOQ	<LLOQ	<LLOQ	<LLOQ	<LLOQ	<LLOQ	<LLOQ	<LLOQ
	Mint	<LLOQ	<LLOQ	<LLOQ	<LLOQ	<LLOQ	<LLOQ	<LLOQ	0.2±0.0	<LLOQ	<LLOQ	<LLOQ	<LLOQ	<LLOQ	<LLOQ	<LLOQ	<LLOQ	<LLOQ
VELO (Can)	Black Cherry	<LLOQ	<LLOQ	<LLOQ	<LLOQ	<LLOQ	<LLOQ	<LLOQ	<LLOQ	<LLOQ	<LLOQ	<LLOQ	<LLOQ	<LLOQ	<LLOQ	<LLOQ	<LLOQ	<LLOQ
	Cinnamon	<LLOQ	<LLOQ	<LLOQ	<LLOQ	<LLOQ	<LLOQ	<LLOQ	<LLOQ	<LLOQ	<LLOQ	<LLOQ	<LLOQ	<LLOQ	<LLOQ	<LLOQ	<LLOQ	<LLOQ
	Coffee	<LLOQ	<LLOQ	<LLOQ	<LLOQ	<LLOQ	<LLOQ	<LLOQ	<LLOQ	<LLOQ	<LLOQ	<LLOQ	<LLOQ	<LLOQ	<LLOQ	<LLOQ	<LLOQ	<LLOQ
	Peppermint	<LLOQ	<LLOQ	<LLOQ	<LLOQ	<LLOQ	<LLOQ	<LLOQ	0.4±0.0	0.2±0.0	<LLOQ	<LLOQ	<LLOQ	<LLOQ	<LLOQ	<LLOQ	<LLOQ	<LLOQ
	Spearmint	<LLOQ	<LLOQ	0.4±0.1	<LLOQ	<LLOQ	<LLOQ	<LLOQ	0.3±0.1	<LLOQ	<LLOQ	<LLOQ	<LLOQ	<LLOQ	<LLOQ	<LLOQ	<LLOQ	<LLOQ
	Wintergreen	<LLOQ	<LLOQ	<LLOQ	<LLOQ	<LLOQ	<LLOQ	<LLOQ	0.9±0.1	<LLOQ	<LLOQ	0.5±0.0	<LLOQ	<LLOQ	<LLOQ	<LLOQ	<LLOQ	<LLOQ
White Fox	Double Mint	<LLOQ	<LLOQ	<LLOQ	<LLOQ	<LLOQ	<LLOQ	<LLOQ	3.0±0.4	0.5±0.0	0.2±0.0	<LLOQ	<LLOQ	<LLOQ	<LLOQ	<LLOQ	<LLOQ	<LLOQ
ZYN	Chill	<LLOQ	<LLOQ	<LLOQ	<LLOQ	<LLOQ	<LLOQ	<LLOQ	<LLOQ	<LLOQ	<LLOQ	<LLOQ	<LLOQ	<LLOQ	<LLOQ	<LLOQ	0.3±0.0	<LLOQ
	Chill	<LLOQ	<LLOQ	<LLOQ	<LLOQ	<LLOQ	<LLOQ	<LLOQ	<LLOQ	<LLOQ	<LLOQ	<LLOQ	<LLOQ	<LLOQ	<LLOQ	<LLOQ	0.2±0.0	<LLOQ
	Cinnamon	<LLOQ	<LLOQ	<LLOQ	<LLOQ	<LLOQ	<LLOQ	<LLOQ	<LLOQ	<LLOQ	<LLOQ	<LLOQ	<LLOQ	<LLOQ	<LLOQ	<LLOQ	<LLOQ	<LLOQ
	Citrus	<LLOQ	<LLOQ	<LLOQ	<LLOQ	<LLOQ	0.6±0.0	<LLOQ	<LLOQ	<LLOQ	<LLOQ	<LLOQ	<LLOQ	<LLOQ	<LLOQ	<LLOQ	<LLOQ	<LLOQ
	Cool Mint	<LLOQ	<LLOQ	<LLOQ	<LLOQ	<LLOQ	<LLOQ	<LLOQ	1.2±0.1	<LLOQ	<LLOQ	<LLOQ	<LLOQ	<LLOQ	<LLOQ	<LLOQ	<LLOQ	<LLOQ
	Coffee	<LLOQ	<LLOQ	<LLOQ	<LLOQ	<LLOQ	<LLOQ	<LLOQ	<LLOQ	<LLOQ	<LLOQ	<LLOQ	<LLOQ	<LLOQ	<LLOQ	<LLOQ	<LLOQ	<LLOQ
	Menthol	<LLOQ	<LLOQ	<LLOQ	<LLOQ	0.7±0.0	<LLOQ	<LLOQ	0.9±0.1	<LLOQ	<LLOQ	<LLOQ	<LLOQ	<LLOQ	<LLOQ	<LLOQ	<LLOQ	<LLOQ
	Peppermint	<LLOQ	<LLOQ	<LLOQ	<LLOQ	<LLOQ	<LLOQ	<LLOQ	0.2±0.0	0.1±0.0	<LLOQ	<LLOQ	<LLOQ	<LLOQ	<LLOQ	<LLOQ	<LLOQ	<LLOQ
	Smooth	<LLOQ	<LLOQ	<LLOQ	<LLOQ	<LLOQ	<LLOQ	<LLOQ	<LLOQ	<LLOQ	<LLOQ	<LLOQ	<LLOQ	<LLOQ	<LLOQ	<LLOQ	<LLOQ	<LLOQ
	Spearmint	<LLOQ	<LLOQ	0.2±0.0	<LLOQ	<LLOQ	<LLOQ	<LLOQ	<LLOQ	<LLOQ	<LLOQ	<LLOQ	<LLOQ	<LLOQ	<LLOQ	<LLOQ	0.2±0.0	<LLOQ
	Wintergreen	<LLOQ	<LLOQ	<LLOQ	<LLOQ	<LLOQ	<LLOQ	<LLOQ	<LLOQ	<LLOQ	<LLOQ	1.1±0.1	<LLOQ	<LLOQ	<LLOQ	<LLOQ	<LLOQ	<LLOQ
	Wintergreen	<LLOQ	<LLOQ	<LLOQ	<LLOQ	<LLOQ	<LLOQ	<LLOQ	<LLOQ	<LLOQ	<LLOQ	1.0±0.1	<LLOQ	<LLOQ	<LLOQ	<LLOQ	<LLOQ	<LLOQ
Tobacco-Containing Pouches (OTPs)
Bull Dog	Cold Extreme	<LLOQ	1.8±0.1	4.1±0.9	<LLOQ	<LLOQ	<LLOQ	<LLOQ	<LLOQ	<LLOQ	<LLOQ	<LLOQ	<LLOQ	<LLOQ	<LLOQ	<LLOQ	0.3±0.0	0.7±0.1
	Extreme	<LLOQ	1.8±0.1	<LLOQ	<LLOQ	<LLOQ	<LLOQ	<LLOQ	<LLOQ	<LLOQ	<LLOQ	<LLOQ	<LLOQ	<LLOQ	<LLOQ	<LLOQ	<LLOQ	<LLOQ
Camel	Frost	<LLOQ	<LLOQ	0.1±0.0	<LLOQ	<LLOQ	<LLOQ	<LLOQ	2.2±0.0	<LLOQ	<LLOQ	<LLOQ	<LLOQ	<LLOQ	<LLOQ	<LLOQ	<LLOQ	<LLOQ
	Mellow	<LLOQ	<LLOQ	<LLOQ	<LLOQ	<LLOQ	<LLOQ	<LLOQ	<LLOQ	<LLOQ	<LLOQ	<LLOQ	<LLOQ	<LLOQ	<LLOQ	<LLOQ	<LLOQ	<LLOQ
	Mint	<LLOQ	<LLOQ	<LLOQ	<LLOQ	<LLOQ	<LLOQ	<LLOQ	0.7±0.1	<LLOQ	<LLOQ	<LLOQ	<LLOQ	<LLOQ	<LLOQ	<LLOQ	<LLOQ	<LLOQ
Copenhagen	Wintergreen	<LLOQ	<LLOQ	<LLOQ	<LLOQ	<LLOQ	<LLOQ	<LLOQ	0.6±0.0	<LLOQ	<LLOQ	26.8±0.2	<LLOQ	<LLOQ	<LLOQ	<LLOQ	<LLOQ	<LLOQ
General	Mint	<LLOQ	0.3±0.0	<LLOQ	<LLOQ	0.1±0.0	<LLOQ	<LLOQ	3.3±0.2	1.6±0.2	0.4±0.0	<LLOQ	<LLOQ	<LLOQ	<LLOQ	<LLOQ	1.3±0.0	<LLOQ
	White	<LLOQ	<LLOQ	<LLOQ	<LLOQ	<LLOQ	<LLOQ	0.1±0.0	<LLOQ	<LLOQ	<LLOQ	<LLOQ	<LLOQ	<LLOQ	<LLOQ	<LLOQ	<LLOQ	<LLOQ
Grizzly	Premium Wintergreen	<LLOQ	<LLOQ	<LLOQ	<LLOQ	<LLOQ	<LLOQ	<LLOQ	<LLOQ	<LLOQ	<LLOQ	23.1±1.4	<LLOQ	<LLOQ	<LLOQ	<LLOQ	<LLOQ	<LLOQ
Siberia	Mint	<LLOQ	<LLOQ	5.8±2.3	<LLOQ	0.3±0.0	0.3±0.0	<LLOQ	5.3±0.4	2.2±0.1	0.7±0.1	<LLOQ	0.1±0.0	<LLOQ	<LLOQ	<LLOQ	0.8±0.1	1.0±0.1
Skoal	Classic Wintergreen	<LLOQ	<LLOQ	<LLOQ	<LLOQ	<LLOQ	<LLOQ	<LLOQ	<LLOQ	<LLOQ	<LLOQ	25.3±0.5	<LLOQ	<LLOQ	<LLOQ	<LLOQ	<LLOQ	<LLOQ
The following flavorings were not identified above the lower limits of quantitation (LLOQ): acetoin, butanoic acid , dihydroxyacetone, 2,3,5-trimethylpyrazine, 1,4-cineole, furaneol, fenchol, maltol, isopulegol, ethyl maltol, ethyl salicylate, eugenol, vanillin, ethyl vanillin, isovanillin.
*Concentrations of cinnamaldehyde are considered estimated
